# Supplementary material for: Downscaling precipitation and temperature in the Andes: applied methods and performance—a systematic review protocol
Source: Environ Evid. 2023 Dec 12;12:29. doi: 10.1186/s13750-023-00323-0 (PMC11378818; doi:10.1186/s13750-023-00323-0)
Supplement: Supplementary file 4 — Additional file 4. Data coding and extraction template. [file 13750_2023_323_MOESM4_ESM.xlsx]

## Sheet: READ ME
		README
	This file presents an example spreadsheet for coding and data extraction strategy
		It is divided in colors based on 4 groups: metadata and descriptive information, qualitative information, quantitative information, performance metrics for the meta-analysis (where applicable). If not applicable, then the reviewer should add N/A.

## Sheet: Data Extraction
			EXTRACTION DATASHEET
Number/Study ID	Responsible		Metadata															Qualitative data																										Quantitative data
		Coding	General Information						Study area									Intervention																	Comparator						Outcomes			Intervention				Comparator
			a.1	a.2	a.3	a.4	a.5	a.6	a.7	a.8	a.9	a.10		a.11	a.12	a.13	a.14	d.1		d.2	d.3	d.4	d.5	d.6								d.7.a	d.7.b	d.8	d.9	d.10	d.11.a	d.11.b	d.12	d.13	d.14	d.15	d.16	e.1		e.2	e.3	e.4	e.5
		Code	Author	Type of literature	Journal or Institution	Reference	Publication year	Abstract	Study area (country (ies), city (ies))	Climatic region, eco-region, ecosystem	Geographical Coordinates (degrees (X,Y): upper left corner; down right corner)	Elevation range		Climate features: Rainfall regime	Climate features: Temperature patterns	Climate region according to the KG classification	Dominant large scale or local process influencing the climate	Variable of interest (temperature, precipitation)	Dynamical or statistical	Downscaling method: Dynamical model	Downscaling method: Statistical method	External forcing GCM, Reanalysis	Generation of the climate model	Parametrizations (dynamical model)/ Configuration (statistical downscaling)								Predictors (Statistical downscsaling)		Use or purpose of the downscaling method	Observation dataset or product use as reference	Historical or control period	Climate change scenarios (number)	Climate change scenarios (which)	Method used for calibration	Method used for validation or evaluation	Qualitative evaluation (as stated in paper)	Work needed further	Is the study comparing the downscaling application (treatment) versus the original reanalysis/model/data prior to downscaling (control-without the intervention)? (Yes/No answer).	Spatial resolution before and after downscaling		Temporal resolution before and after downscaling	Number of GCMs or reanalysis sets (detail them)	Years used as historical/base/control period against observations	Years used as validation or evaluation period
	Review team member name	Coding according to format	Author	Article, review, grey literature (thesis or inst. document)	Journal name, University where the thesis was published, or institution that published the document	APA Style		Paste the abstract		GMBA Inventory (choco, páramo, pampa, altiplano, central cordillera, others)		Minimum elevation masl	Maximum elevation masl	Unimodal/bimodal/trimodal, yearly rainfall, month with highest and lowest monthly average	Range of yearly variation. Warmest and coldest months	Insert the abbreviation (look in the map Beck, 2018)						GCM or reanalysis or RCM	CMIP3, CMIP4, CMIP6	Land surface processes	Radiative transfer scheme	Planetary Boundary Layer Processes	Convection	Ocean Flux	Large scale precipitation	Cloud microphysics	Advection scheme	State the ones mentiones	Number of predictors	Calibration, evaluation, forecasting, climate change projections, process understanding		Years uses as period								Before (in km or m) but specify the units	After (in km or m) but specify the units	daily, monthly, hourly, yearly		Number of years	Number of years
1	Santiago	EC-SD-EV-P-01	Jacinto Ulloa, Daniela Ballari, Lenin Campozano, Esteban Samaniego	Article	Remote sensing	Ulloa et al., 2017	2017	Spatial prediction of precipitation with high resolution is a challenging task in regions with strong climate variability and scarce monitoring. For this purpose, the quasi-continuous supply of information from satellite imagery is commonly used to complement in situ data. However, satellite images of precipitation are available at coarse resolutions, and require adequate methods for spatial down…	Ecuador	Central Andes Ecuador	-80 , 1 ; -77 , - 5	1801	5600	West of the cordillera, rainy season from December to April. In the interandean valleys, a bimodal regime is present, with a dry period from June to September.	N/A	ET, Cfb	West of the cordillera, precipitation is influenced by the region Nino 1+2 and by the Intertropical Convergence Zone (ITCZ)	Precipitation	Statistical	N/A	Bilinear Interpolation	TRMM	N/A	N/A	N/A	N/A	N/A	N/A	N/A	N/A	N/A	TRMM	1	Evaluation	Rain gauges (117)	2001-2011	N/A	N/A	Cross validation, leave one-out	Cross validation, leave one-out		Comparison against more gauges, mainly the western slopes of the cordillera and the northern Andes. More detailed regionalization.	Yes	27km	5km	Monthly	1	-	11
1	Santiago	EC-SD-EV-P-01	Jacinto Ulloa, Daniela Ballari, Lenin Campozano, Esteban Samaniego	Article	Remote sensing	Ulloa et al., 2017	2017	Spatial prediction of precipitation with high resolution is a challenging task in regions with strong climate variability and scarce monitoring. For this purpose, the quasi-continuous supply of information from satellite imagery is commonly used to complement in situ data. However, satellite images of precipitation are available at coarse resolutions, and require adequate methods for spatial down…	Ecuador	Central Andes Ecuador	-80 , 1 ; -77 , - 5	1801	5600	West of the cordillera, rainy season from December to April. In the interandean valleys, a bimodal regime is present, with a dry period from June to September.	N/A	ET, Cfb	West of the cordillera, precipitation is influenced by the region Nino 1+2 and by the Intertropical Convergence Zone (ITCZ)	Precipitation	Statistical	N/A	Bilinear Interpolation	TRMM	N/A	N/A	N/A	N/A	N/A	N/A	N/A	N/A	N/A	TRMM	1	Evaluation	Rain gauges (117)	2001-2011	N/A	N/A	Cross validation, leave one-out	Cross validation, leave one-out		Comparison against more gauges, mainly the western slopes of the cordillera and the northern Andes. More detailed regionalization.	Yes	27km	5km	Monthly	1	-	11
1	Santiago	EC-SD-EV-P-01	Jacinto Ulloa, Daniela Ballari, Lenin Campozano, Esteban Samaniego	Article	Remote sensing	Ulloa et al., 2017	2017	Spatial prediction of precipitation with high resolution is a challenging task in regions with strong climate variability and scarce monitoring. For this purpose, the quasi-continuous supply of information from satellite imagery is commonly used to complement in situ data. However, satellite images of precipitation are available at coarse resolutions, and require adequate methods for spatial down…	Ecuador	Central Andes Ecuador	-80 , 1 ; -77 , - 5	1801	5600	West of the cordillera, rainy season from December to April. In the interandean valleys, a bimodal regime is present, with a dry period from June to September.	N/A	ET, Cfb	West of the cordillera, precipitation is influenced by the region Nino 1+2 and by the Intertropical Convergence Zone (ITCZ)	Precipitation	Statistical	N/A	Bilinear Interpolation	TRMM	N/A	N/A	N/A	N/A	N/A	N/A	N/A	N/A	N/A	TRMM	1	Evaluation	Rain gauges (117)	2001-2011	N/A	N/A	Cross validation, leave one-out	Cross validation, leave one-out		Comparison against more gauges, mainly the western slopes of the cordillera and the northern Andes. More detailed regionalization.	Yes	27km	5km	Monthly	1	-	11
1	Santiago	EC-SD-EV-P-01	Jacinto Ulloa, Daniela Ballari, Lenin Campozano, Esteban Samaniego	Article	Remote sensing	Ulloa et al., 2017	2017	Spatial prediction of precipitation with high resolution is a challenging task in regions with strong climate variability and scarce monitoring. For this purpose, the quasi-continuous supply of information from satellite imagery is commonly used to complement in situ data. However, satellite images of precipitation are available at coarse resolutions, and require adequate methods for spatial down…	Ecuador	Central Andes Ecuador	-80 , 1 ; -77 , - 5	1801	5600	West of the cordillera, rainy season from December to April. In the interandean valleys, a bimodal regime is present, with a dry period from June to September.	N/A	ET, Cfb	West of the cordillera, precipitation is influenced by the region Nino 1+2 and by the Intertropical Convergence Zone (ITCZ)	Precipitation	Statistical	N/A	Regression	TRMM	N/A	N/A	N/A	N/A	N/A	N/A	N/A	N/A	N/A	Resampled TRMM	1	Evaluation	Rain gauges (117)	2001-2011	N/A	N/A	Cross validation, leave one-out	Cross validation, leave one-out		Comparison against more gauges, mainly the western slopes of the cordillera and the northern Andes. More detailed regionalization.	Yes	27km	5km	Monthly	1	-	11
1	Santiago	EC-SD-EV-P-01	Jacinto Ulloa, Daniela Ballari, Lenin Campozano, Esteban Samaniego	Article	Remote sensing	Ulloa et al., 2017	2017	Spatial prediction of precipitation with high resolution is a challenging task in regions with strong climate variability and scarce monitoring. For this purpose, the quasi-continuous supply of information from satellite imagery is commonly used to complement in situ data. However, satellite images of precipitation are available at coarse resolutions, and require adequate methods for spatial down…	Ecuador	Central Andes Ecuador	-80 , 1 ; -77 , - 5	1801	5600	West of the cordillera, rainy season from December to April. In the interandean valleys, a bimodal regime is present, with a dry period from June to September.	N/A	ET, Cfb	West of the cordillera, precipitation is influenced by the region Nino 1+2 and by the Intertropical Convergence Zone (ITCZ)	Precipitation	Statistical	N/A	Regression	TRMM	N/A	N/A	N/A	N/A	N/A	N/A	N/A	N/A	N/A	Resampled TRMM	1	Evaluation	Rain gauges (117)	2001-2011	N/A	N/A	Cross validation, leave one-out	Cross validation, leave one-out		Comparison against more gauges, mainly the western slopes of the cordillera and the northern Andes. More detailed regionalization.	Yes	27km	5km	Monthly	1	-	11
1	Santiago	EC-SD-EV-P-01	Jacinto Ulloa, Daniela Ballari, Lenin Campozano, Esteban Samaniego	Article	Remote sensing	Ulloa et al., 2017	2017	Spatial prediction of precipitation with high resolution is a challenging task in regions with strong climate variability and scarce monitoring. For this purpose, the quasi-continuous supply of information from satellite imagery is commonly used to complement in situ data. However, satellite images of precipitation are available at coarse resolutions, and require adequate methods for spatial down…	Ecuador	Central Andes Ecuador	-80 , 1 ; -77 , - 5	1801	5600	West of the cordillera, rainy season from December to April. In the interandean valleys, a bimodal regime is present, with a dry period from June to September.	N/A	ET, Cfb	West of the cordillera, precipitation is influenced by the region Nino 1+2 and by the Intertropical Convergence Zone (ITCZ)	Precipitation	Statistical	N/A	Regression	TRMM	N/A	N/A	N/A	N/A	N/A	N/A	N/A	N/A	N/A	Resampled TRMM	1	Evaluation	Rain gauges (117)	2001-2011	N/A	N/A	Cross validation, leave one-out	Cross validation, leave one-out		Comparison against more gauges, mainly the western slopes of the cordillera and the northern Andes. More detailed regionalization.	Yes	27km	5km	Monthly	1	-	11
1	Santiago	EC-SD-EV-P-01	Jacinto Ulloa, Daniela Ballari, Lenin Campozano, Esteban Samaniego	Article	Remote sensing	Ulloa et al., 2017	2017	Spatial prediction of precipitation with high resolution is a challenging task in regions with strong climate variability and scarce monitoring. For this purpose, the quasi-continuous supply of information from satellite imagery is commonly used to complement in situ data. However, satellite images of precipitation are available at coarse resolutions, and require adequate methods for spatial down…	Ecuador	Central Andes Ecuador	-80 , 1 ; -77 , - 5	1801	5600	West of the cordillera, rainy season from December to April. In the interandean valleys, a bimodal regime is present, with a dry period from June to September.	N/A	ET, Cfb	West of the cordillera, precipitation is influenced by the region Nino 1+2 and by the Intertropical Convergence Zone (ITCZ)	Precipitation	Statistical	N/A	Regression with kriging	TRMM	N/A	N/A	N/A	N/A	N/A	N/A	N/A	N/A	N/A	Resampled TRMM	1	Evaluation	Rain gauges (117)	2001-2011	N/A	N/A	Cross validation, leave one-out	Cross validation, leave one-out		Comparison against more gauges, mainly the western slopes of the cordillera and the northern Andes. More detailed regionalization.	Yes	27km	5km	Monthly	1	-	11
1	Santiago	EC-SD-EV-P-01	Jacinto Ulloa, Daniela Ballari, Lenin Campozano, Esteban Samaniego	Article	Remote sensing	Ulloa et al., 2017	2017	Spatial prediction of precipitation with high resolution is a challenging task in regions with strong climate variability and scarce monitoring. For this purpose, the quasi-continuous supply of information from satellite imagery is commonly used to complement in situ data. However, satellite images of precipitation are available at coarse resolutions, and require adequate methods for spatial down…	Ecuador	Central Andes Ecuador	-80 , 1 ; -77 , - 5	1801	5600	West of the cordillera, rainy season from December to April. In the interandean valleys, a bimodal regime is present, with a dry period from June to September.	N/A	ET, Cfb	West of the cordillera, precipitation is influenced by the region Nino 1+2 and by the Intertropical Convergence Zone (ITCZ)	Precipitation	Statistical	N/A	Regression with kriging	TRMM	N/A	N/A	N/A	N/A	N/A	N/A	N/A	N/A	N/A	Resampled TRMM	1	Evaluation	Rain gauges (117)	2001-2011	N/A	N/A	Cross validation, leave one-out	Cross validation, leave one-out		Comparison against more gauges, mainly the western slopes of the cordillera and the northern Andes. More detailed regionalization.	Yes	27km	5km	Monthly	1	-	11
1	Santiago	EC-SD-EV-P-01	Jacinto Ulloa, Daniela Ballari, Lenin Campozano, Esteban Samaniego	Article	Remote sensing	Ulloa et al., 2017	2017	Spatial prediction of precipitation with high resolution is a challenging task in regions with strong climate variability and scarce monitoring. For this purpose, the quasi-continuous supply of information from satellite imagery is commonly used to complement in situ data. However, satellite images of precipitation are available at coarse resolutions, and require adequate methods for spatial down…	Ecuador	Central Andes Ecuador	-80 , 1 ; -77 , - 5	1801	5600	West of the cordillera, rainy season from December to April. In the interandean valleys, a bimodal regime is present, with a dry period from June to September.	N/A	ET, Cfb	West of the cordillera, precipitation is influenced by the region Nino 1+2 and by the Intertropical Convergence Zone (ITCZ)	Precipitation	Statistical	N/A	Regression with kriging	TRMM	N/A	N/A	N/A	N/A	N/A	N/A	N/A	N/A	N/A	Resampled TRMM	1	Evaluation	Rain gauges (117)	2001-2011	N/A	N/A	Cross validation, leave one-out	Cross validation, leave one-out		Comparison against more gauges, mainly the western slopes of the cordillera and the northern Andes. More detailed regionalization.	Yes	27km	5km	Monthly	1	-	11
1	Santiago	EC-SD-EV-P-01	Jacinto Ulloa, Daniela Ballari, Lenin Campozano, Esteban Samaniego	Article	Remote sensing	Ulloa et al., 2017	2017	Spatial prediction of precipitation with high resolution is a challenging task in regions with strong climate variability and scarce monitoring. For this purpose, the quasi-continuous supply of information from satellite imagery is commonly used to complement in situ data. However, satellite images of precipitation are available at coarse resolutions, and require adequate methods for spatial down…	Ecuador	Central Andes Ecuador	-80 , 1 ; -77 , - 5	1801	5600	West of the cordillera, rainy season from December to April. In the interandean valleys, a bimodal regime is present, with a dry period from June to September.	N/A	ET, Cfb	West of the cordillera, precipitation is influenced by the region Nino 1+2 and by the Intertropical Convergence Zone (ITCZ)	Precipitation	Statistical	N/A	Regression	TRMM	N/A	N/A	N/A	N/A	N/A	N/A	N/A	N/A	N/A	CTT + CF + SM+ NDVI + Resampled TRMM	5	Evaluation	Rain gauges (117)	2001-2011	N/A	N/A	Cross validation, leave one-out	Cross validation, leave one-out		Comparison against more gauges, mainly the western slopes of the cordillera and the northern Andes. More detailed regionalization.	Yes	27km	5km	Monthly	1	-	11
1	Santiago	EC-SD-EV-P-01	Jacinto Ulloa, Daniela Ballari, Lenin Campozano, Esteban Samaniego	Article	Remote sensing	Ulloa et al., 2017	2017	Spatial prediction of precipitation with high resolution is a challenging task in regions with strong climate variability and scarce monitoring. For this purpose, the quasi-continuous supply of information from satellite imagery is commonly used to complement in situ data. However, satellite images of precipitation are available at coarse resolutions, and require adequate methods for spatial down…	Ecuador	Central Andes Ecuador	-80 , 1 ; -77 , - 5	1801	5600	West of the cordillera, rainy season from December to April. In the interandean valleys, a bimodal regime is present, with a dry period from June to September.	N/A	ET, Cfb	West of the cordillera, precipitation is influenced by the region Nino 1+2 and by the Intertropical Convergence Zone (ITCZ)	Precipitation	Statistical	N/A	Regression	TRMM	N/A	N/A	N/A	N/A	N/A	N/A	N/A	N/A	N/A	CTT + CF + SM+ NDVI + Resampled TRMM	5	Evaluation	Rain gauges (117)	2001-2011	N/A	N/A	Cross validation, leave one-out	Cross validation, leave one-out		Comparison against more gauges, mainly the western slopes of the cordillera and the northern Andes. More detailed regionalization.	Yes	27km	5km	Monthly	1	-	11
1	Santiago	EC-SD-EV-P-01	Jacinto Ulloa, Daniela Ballari, Lenin Campozano, Esteban Samaniego	Article	Remote sensing	Ulloa et al., 2017	2017	Spatial prediction of precipitation with high resolution is a challenging task in regions with strong climate variability and scarce monitoring. For this purpose, the quasi-continuous supply of information from satellite imagery is commonly used to complement in situ data. However, satellite images of precipitation are available at coarse resolutions, and require adequate methods for spatial down…	Ecuador	Central Andes Ecuador	-80 , 1 ; -77 , - 5	1801	5600	West of the cordillera, rainy season from December to April. In the interandean valleys, a bimodal regime is present, with a dry period from June to September.	N/A	ET, Cfb	West of the cordillera, precipitation is influenced by the region Nino 1+2 and by the Intertropical Convergence Zone (ITCZ)	Precipitation	Statistical	N/A	Regression	TRMM	N/A	N/A	N/A	N/A	N/A	N/A	N/A	N/A	N/A	CTT + CF + SM+ NDVI + Resampled TRMM	5	Evaluation	Rain gauges (117)	2001-2011	N/A	N/A	Cross validation, leave one-out	Cross validation, leave one-out		Comparison against more gauges, mainly the western slopes of the cordillera and the northern Andes. More detailed regionalization.	Yes	27km	5km	Monthly	1	-	11
1	Santiago	EC-SD-EV-P-01	Jacinto Ulloa, Daniela Ballari, Lenin Campozano, Esteban Samaniego	Article	Remote sensing	Ulloa et al., 2017	2017	Spatial prediction of precipitation with high resolution is a challenging task in regions with strong climate variability and scarce monitoring. For this purpose, the quasi-continuous supply of information from satellite imagery is commonly used to complement in situ data. However, satellite images of precipitation are available at coarse resolutions, and require adequate methods for spatial down…	Ecuador	Central Andes Ecuador	-80 , 1 ; -77 , - 5	1801	5600	West of the cordillera, rainy season from December to April. In the interandean valleys, a bimodal regime is present, with a dry period from June to September.	N/A	ET, Cfb	West of the cordillera, precipitation is influenced by the region Nino 1+2 and by the Intertropical Convergence Zone (ITCZ)	Precipitation	Statistical	N/A	Regression with kriging	TRMM	N/A	N/A	N/A	N/A	N/A	N/A	N/A	N/A	N/A	CTT + CF + SM+ NDVI + Resampled TRMM	5	Evaluation	Rain gauges (117)	2001-2011	N/A	N/A	Cross validation, leave one-out	Cross validation, leave one-out		Comparison against more gauges, mainly the western slopes of the cordillera and the northern Andes. More detailed regionalization.	Yes	27km	5km	Monthly	1	-	11
1	Santiago	EC-SD-EV-P-01	Jacinto Ulloa, Daniela Ballari, Lenin Campozano, Esteban Samaniego	Article	Remote sensing	Ulloa et al., 2017	2017	Spatial prediction of precipitation with high resolution is a challenging task in regions with strong climate variability and scarce monitoring. For this purpose, the quasi-continuous supply of information from satellite imagery is commonly used to complement in situ data. However, satellite images of precipitation are available at coarse resolutions, and require adequate methods for spatial down…	Ecuador	Central Andes Ecuador	-80 , 1 ; -77 , - 5	1801	5600	West of the cordillera, rainy season from December to April. In the interandean valleys, a bimodal regime is present, with a dry period from June to September.	N/A	ET, Cfb	West of the cordillera, precipitation is influenced by the region Nino 1+2 and by the Intertropical Convergence Zone (ITCZ)	Precipitation	Statistical	N/A	Regression with kriging	TRMM	N/A	N/A	N/A	N/A	N/A	N/A	N/A	N/A	N/A	CTT + CF + SM+ NDVI + Resampled TRMM	5	Evaluation	Rain gauges (117)	2001-2011	N/A	N/A	Cross validation, leave one-out	Cross validation, leave one-out		Comparison against more gauges, mainly the western slopes of the cordillera and the northern Andes. More detailed regionalization.	Yes	27km	5km	Monthly	1	-	11
1	Santiago	EC-SD-EV-P-01	Jacinto Ulloa, Daniela Ballari, Lenin Campozano, Esteban Samaniego	Article	Remote sensing	Ulloa et al., 2017	2017	Spatial prediction of precipitation with high resolution is a challenging task in regions with strong climate variability and scarce monitoring. For this purpose, the quasi-continuous supply of information from satellite imagery is commonly used to complement in situ data. However, satellite images of precipitation are available at coarse resolutions, and require adequate methods for spatial down…	Ecuador	Central Andes Ecuador	-80 , 1 ; -77 , - 5	1801	5600	West of the cordillera, rainy season from December to April. In the interandean valleys, a bimodal regime is present, with a dry period from June to September.	N/A	ET, Cfb	West of the cordillera, precipitation is influenced by the region Nino 1+2 and by the Intertropical Convergence Zone (ITCZ)	Precipitation	Statistical	N/A	Regression with kriging	TRMM	N/A	N/A	N/A	N/A	N/A	N/A	N/A	N/A	N/A	CTT + CF + SM+ NDVI + Resampled TRMM	5	Evaluation	Rain gauges (117)	2001-2011	N/A	N/A	Cross validation, leave one-out	Cross validation, leave one-out		Comparison against more gauges, mainly the western slopes of the cordillera and the northern Andes. More detailed regionalization.	Yes	27km	5km	Monthly	1	-	11
[truncated: 13 more columns]
