# Supplementary material for: Downscaling precipitation and temperature in the Andes: applied methods and performance—a systematic review protocol
Source: Environ Evid. 2023 Dec 12;12:29. doi: 10.1186/s13750-023-00323-0 (PMC11378818; doi:10.1186/s13750-023-00323-0)
Supplement: Supplementary file 5 — Additional file 5. Critical appraisal checklist. [file 13750_2023_323_MOESM5_ESM.xlsx]

## Sheet: READ ME
		README
	This file presents an example and the template to perform the checklist to critically appraise the studies.
		The file has 10 signalling questions, where the reviewer has to add an X in YES/NO questions. When it is not clear, then the reviewer can add an X to the UNCLEAR column. If the answer to a question is NO, then the "Explain" column has to be filled to justify this decision.
		When the answer to all these questions is YES, then the study is judged to have LOW risk of bias. In contrast, when the answer to at least one question is NO, then the study will be judged to have a HIGH risk of bias. When there is no information to answer one of these questions but none of them have been answered with NO, then the study will be judged to have an UNCLEAR risk of bias.

## Sheet: Critical appraisal
STUDY VALIDITY ASSESMENT CHECKLIST
Code	Study Reference	Reviewer	Signalling question 1				Signalling question 2				Signalling question 3				Signalling question 4				Signalling question 5				Signalling question 6				Signalling question 7				Signalling question 8				Signalling question 9				Signalling question 10				Conclusion BIAS
			Is the comparator a suitable reference observation (ground-based observations, reanalysis, validated satellite product)?				Have any sensitivity analyses been conducted to explore uncertainty around the model outputs (e.g. varying input data, parameterizations, or testing the main assumptions)?				Was the validation period selected in an adequate and non-arbitrary way (random sample of years, time split validation, cross-validation for machine-learning methods)?				Have the authors avoided arbitrary procedures or corrections to artificially improve the performance of the downscaling method?				Have the authors considered a quality check of the climate data (missing data, homogeneity)?				Are the performance metrics reported for all the evaluated points and not only an arbitrary portion of them?				Are the statistical calculations correct and without obvious limitations or errors				Was the downscaling method evaluated against two or more observation points, to account for spatial replicability?				Are the assumptions of the method valid and appropriate in other regions (can it be generalised)?				Is the downscaling method and the statistical analysis coded in an open-source tool or a well-documented software that can be used to reproduce and verify the analysis?
			Yes	No	Explain	Unclear	Yes	No	Explain	Unclear	Yes	No	Explain	Unclear	Yes	No	Explain	Unclear	Yes	No	Explain	Unclear	Yes	No	Explain	Unclear	Yes	No	Explain	Unclear	Yes	No	Explain	Unclear	Yes	No	Explain	Unclear	Yes	No	Explain	Unclear	High/Low/Unclear
EC-SD-EV-P-01	Ulloa et al., 2017	Santiago	X				X				X				X				X				X				X				X				X				X				Low
